# Supplementary material for: Transcriptional profiling of the M. complexus in naked neck chickens suggest a direct pleiotropic effect of GDF7 on feathering and reduced hatchability
Source: BMC Genomics. 2024 Nov 15;25:1092. doi: 10.1186/s12864-024-10965-0 (PMC11566174; doi:10.1186/s12864-024-10965-0)
Supplement: Supplementary file 1 — Supplementary Material 1. [file 12864_2024_10965_MOESM1_ESM.xlsx]

## Sheet: Genotyping PCR
A	LEFlankChr 1 F	GGTCAGCTGTCTGGGTACTGA
	LER3	GAGCCTGGACTACTCGCATC
	Step	Temperature (°C)	Time (minutes)	Cycles
	Initial Denaturing	94	5
	Denaturing	94	30s
	Annealing	64	45s	35
	Extension	72	3
	Final Extension	72	10
	Hold	4	indefinitely
D	REF3	CTTGCTCAAGAGCCAGGAAG
	HR7_138	ATCACCAAAGGCTCTTTCCA
	Step	Temperature (°C)	Time (minutes)	Cycles
	Initial Denaturing	94	5
	Denaturing	94	30s
	Annealing	62	45s	35
	Extension	72	3
	Final Extension	72	10
	Hold	4	indefinitely
E	HR7_137	TGCCTACAATCCAGGAGAAG
	HR7_140	AACACCATTTCCCAAAGCAG
	Step	Temperature (°C)	Time (minutes)	Cycles
	Initial Denaturing	94	5
	Denaturing	94	30s
	Annealing	62	45s	35
	Extension	72	3
	Final Extension	72	10
	Hold	4	indefinitely

## Sheet: Sexing PCR
Supplementary table S1. Primer sequence and PCR cycles for Sexing and Genotyping.
	SWIM-F	GAGATCACGAACTCAACCAG	55.4	212 bp
	SWIM-R	CCAGACCTAATACGGTTTTACAG	57.6	female
	12S-F	CTATAATCGATAATCCACGATTCA	54.3	131 bp
	12S-R	CTTGACCTGTCTTATTAGCGAGG	59.4	female and male
	Step	Temperature (°C)	Time (minutes)	Cycles
	Initial Denaturing	94	3
	Denaturing	94	45
	Annealing	55	30s	30
	Extension	72	60
	Final Extension	72	10
	Hold	4	indefinitely
