# Supplementary material for: Transcriptional profiling of the M. complexus in naked neck chickens suggest a direct pleiotropic effect of GDF7 on feathering and reduced hatchability
Source: BMC Genomics. 2024 Nov 15;25:1092. doi: 10.1186/s12864-024-10965-0 (PMC11566174; doi:10.1186/s12864-024-10965-0)
Supplement: Supplementary file 3 — Supplementary Material 3. [file 12864_2024_10965_MOESM3_ESM.xlsx]

## Sheet: Musculus complexus
Supplementary file S3. List of Significant DEGs' found in Na/Na embryos
Gene Symbol
AADAC
AATK
ABCF2
ACBD7
ACE
ACTL7A
ADAMTS13
ADAMTSL5
ADAP1
ADCY2
ADCY8
AFAP1L1
AGBL1
AHSG
ALDH1L2
AMER3
ANKRD66
ANOS1
APOA1
AQP4
AQP9
AREG
ARHGAP28
ARHGEF4
ARPP21
ASB1
ASB2
ASIC1
ASNS
ATP2A2
ATP6V1G3
B3GAT1L
BAIAP2L2
BARX2
BATF
BCAS1
BMERB1
BMP5
C11orf74
C11orf87
C1QTNF2
C1QTNF8
C8orf22
CA3A
CA3B
CA8
CACNA1C
CALB1
CAPN5
CARMIL1
CARNS1
CBSL
CCDC57
CCL26
CCNJL
CD7
CD9
CDC42SE2
CDH17
CDH19
CDH7
CETP
CHAD
CHL1
CHRDL1
CHST9
CILP
CILP2
CLCN2
CLCN4
CLDN1
CLDN19
CLDN25
CLGN
CLIC3
CLMN
CNTF
CNTN2
COCH
COL19A1
COL23A1
COL25A1
COL2A1
COL4A3
COL4A4
COL4A5
COL4A6
COL6A6
COL7A1
COL9A1
COL9A3
COLQ
COQ8A
CSPG5
CTNNA3
CUX2
CYFIP2
DCLK1
DEPDC7
DHH
DNAJC6
DOK5
DRP2
ENPP2
EPHA10
EPHX2
ERBB3
ERICH3
FA2H
FABP9
FAM169B
FAM172BP
FAM181A
FBLN7
FGF1
FGFRL1
FKBP1B
FMO3
FMOD
FOXD3
FRMD5
FSTL5
GABRP
GAL3ST1
GALNT15
GALNT3
GAS2L3
GDAP1L1
GDF7
GFRA4
GJB1
GJD4
GLDN
GLI1
GPIHBP1
GPR119
GPR146
GPR17
GPR37L1
GRAMD1B
GRB14
GRID1
GRID2IP
GRM3
HEBP2
HEPACAM
HES1
HOGA1
HPD
HS1BP3
HS3ST3A1
HSD17B2
HSPB2
IL11RA
IL18BP
INCENPL
IRS2
IRX2
IRX5
ISL2
ISLR
ITGA11
ITGB4
ITGB6
ITGB8
JCHAIN
KBTBD12
KCNB2
KCNC2
KCND2
KCND3
KCNH6
KCNIP1
KCNK2
KCNK9
KCNN1
KIAA1024
KIAA1958
KIF20AL
KIF24
KLF5
KLHL29
KLHL38
LACAAT2L
LAD1
LAMC3
LBFABP
LBX1
LBX2
LGALS1B
LIME1
LMCD1
LNX1
LOC100858353
LOC100858809
LOC101748577
LOC101748714
LOC101748744
LOC101749271
LOC101749463
LOC101749505
LOC101749729
LOC101749927
LOC101750929
LOC101751179
LOC101751474
LOC101751837
LOC107051325
LOC107051845
LOC107052408
LOC107052631
LOC107052660
LOC107052924
LOC107053606
LOC107053682
LOC107053753
LOC107054301
LOC107054697
LOC107054725
LOC107054726
LOC107055009
LOC107055181
LOC107055873
LOC107055886
LOC112530622
LOC112530838
LOC112531347
LOC112531762
LOC112532430
LOC121106449
LOC121106457
LOC121106874
LOC121107282
LOC121107403
LOC121107581
LOC121107599
LOC121107605
LOC121107704
LOC121108209
LOC121108725
LOC121109220
LOC121109782
LOC121110770
LOC121110908
LOC121111283
LOC121111425
LOC121111464
LOC121111679
LOC121111713
LOC121112226
LOC121113107
LOC121113337
LOC121113461
LOC395159
LOC417962
LOC419429
LOC420770
LOC420807
LOC420965
LOC423474
LOC428244
LOC428505
LOC428714
LOC431653
LOC768772
LOC768829
LOC769743
LOC770392
LOC770839
LOC771638
LRRC30
LRRC38
LRRC3B
LRRC6
LRRK1
LRRTM4
LSAMP
LZTS1
MAP3K8
MATN4
MBP
MCTP1
MDGA2
MEF2B
METTL21EP
MGP
MKX
MME
MMRN1
MORN3
MOXD1
MPZ
MSC
MTMR7
MTNR1B
MTUS2
MYH7
MYL10
MYL3
MYLK3
MYLK4
MYO7L2
MYOC
MYRF
NCAM2
NCF4
NDNF
NDP
NELL2
NF2L
NFASC
NGFR
NINJ2
NLGN3
NLGN4Y
NMS
NR2F1
NR4A2
NRCAM
NRGN
NSMF
NTN1
NTN4L
NUP93
NYAP2
OC3
OSGIN1
P2RX7
PACSIN1
PAK1
PAK5
PAMR1
PAPPA2
PCP4
PCP4L1
PCSK1
PCSK4
PDE6H
PDGFD
PFKL
PHEX
PITX2
PLCXD2
PLEKHA6
PLLP
PLN
PLP1
PODN
POU3F1
POU3F2
PPARGC1A
PPM1J
PPP1R1C
PPP1R3D
PRG4
PRKCB
PRKG1
PRX
PSAT1
PSPH
PSTPIP2
PTCH2
PTGDS
PTGER3
PTN
PTPN13
PTPRZ1
PVALB
RASGRF2
RASL10A
RASSF3
RELN
RGS16
RHOBTB3
RHOV
RLBP1
RRP12
RSPO3
RSPO4
RXRG
S100B
SAMD11
SDK1
SDK2
SDR42E1
SDR42E2
SELENOP2
SEMA3F
SEPTIN3
SESN4
SETD3
SFRP5
SGK494
SH3YL1
SHCBP1
SI
SIPA1L2
SIRPA
SIX2
SIX3
SLC12A3
SLC12A5
SLC16A3
SLC18A1
SLC19A2
SLC1A1
SLC22A3
SLC25A25
SLC35F1
SLC38A4
SLC43A2
SLC7A5
SLIT1
SMCO1
SMOX
SNCA
SORCS1
SORD
SORT1
SOX10
SPHKAP
SRCIN1
ST8SIA6
SUCNR1
SYNDIG1L
SYP
SYT9
TBC1D24L
TBX1
TECRL
TMCC3
TMEM108
TMEM132C
TMEM61
TMEM82
TNFAIP8L3
TNMD
TNNI1
TNNI3K
TNNT2
TOM1
TOM1L1
TOX
TPPNR1L
TPPP3
TRAF1
TSTD1
TTPA
UCHL1
UGT8
UNC13A
UTS2R
VGLL1
VIT
VNN2
WASF3L
WFDC1
XDH
ZBTB32
ZDHHC2
ZNF385C

## Sheet: Liver
Gene Symbol
DOK5
LOC101751539
LOC107053163
LOC121107599
LOC121111311
LOC121113180
LOC121113196
LOC121113197
LOC121113263
MSMB
SHANK2
