# Supplementary material for: Transcriptional profiling of the M. complexus in naked neck chickens suggest a direct pleiotropic effect of GDF7 on feathering and reduced hatchability
Source: BMC Genomics. 2024 Nov 15;25:1092. doi: 10.1186/s12864-024-10965-0 (PMC11566174; doi:10.1186/s12864-024-10965-0)
Supplement: Supplementary file 4 — Supplementary Material 4. [file 12864_2024_10965_MOESM4_ESM.txt]

Supplementary file S4. JASPAR Position frequency matrix for each DE gene in M.complexus 

>MA0041.2	FOXD3
A  [    86    120     91     56     99    171    171    171      0    171    171    171     13    125     79     30 ]
C  [    22     17     45     17    109     37      8      1     43      4     11     17    171     20     19     44 ]
G  [    13     52     45    115      8      1      0      7      0      2      8     20     13     30     40     27 ]
T  [    85     22     81     10    171      2      7      2    128      7     11     35     30     47     33     71 ]
>MA0442.2	SOX10
A  [   683    723   1118   2023      3   2029   1968   1959     10    666    638 ]
C  [   397    283    372      4   1989      7     28     23     13    552    555 ]
G  [   527    571    317      3     11      7     20     12   2012    619    505 ]
T  [   448    478    248     25     52     12     39     61     20    218    357 ]
>MA0599.1	KLF5
A  [  1429      0      0   3477      0   5051      0      0      0   3915 ]
C  [  2023  11900  12008   9569  13611      0  13611  13611  13135   5595 ]
G  [  7572      0      0      0      0   5182      0      0      0      0 ]
T  [  2587   1711   1603    565      0   3378      0      0    476   4101 ]
>MA0631.1	Six3
A  [    33     72     23     47      7      2     16      0     97      0      1     92     19     25     40     34      8 ]
C  [     9      8      5     10      7      2      1      0      0      0     97      3     45     23      8     22     11 ]
G  [    36      8     17     32     82     90     83      4      3      0      0      3      9     20     11     18     24 ]
T  [    21     12     55     10      4      7      0     95      0     99      1      2     27     32     40     27     58 ]
>MA0665.1	MSC
A  [    69     69      0     69      0      0      0      0      3      0 ]
C  [     0     12     69      0     12     69      0      0     10      9 ]
G  [    18      3      3      0     69      3      0     69      4      4 ]
T  [     7      0      1      0      0      0     69      4     69     69 ]
>MA0786.1	POU3F1
A  [  1034    505   2471     44     37    170   1423   2471   2471    259    382   1510 ]
C  [   126    186      7     53     13   2471      1    103     20     95    302    478 ]
G  [   322    128     26     21   2471    413     21    130     25    128    620    452 ]
T  [  1437   2471     21   2471    232   1119   1048    284     63   2471   1167    961 ]
>MA0805.1	TBX1
A  [ 11931   1560      0     28      0    142    141  11931 ]
C  [   113    711      0    214      5    613    720     33 ]
G  [  1007  11931  11931    141  11931    109  11931     18 ]
T  [   564    669      0  11931      0  11931   1039      0 ]
>MA1099.2	HES1
A  [  3321   5858    464   9446      0     21    253      1   1126   2742 ]
C  [  3492   2072  18526      0  18526      0   4057      0   6203  12513 ]
G  [ 18526  18526      0   9081      0  18526      0  18526   6360   6013 ]
T  [  4239   8007     18    232    791      0  18526     53   4837   3216 ]
>MA1119.1	SIX2
A  [  1673   1607    963    840    165   3578   4885   5275    190    586    325    321   5202    553   2415    858 ]
C  [  1234   1242   2910    215     56    319    264     39   4367   4169    295    114     75    615   1812   2523 ]
G  [  1145   1226    828    561   5065    273     66     74    170    196    175   4830     85   1193    563    511 ]
T  [  1401   1378    752   3837    167   1283    238     65    726    502   4658    188     91   3092    663   1561 ]
>MA1547.1	PITX2
A  [  6050    259  10956  10956      0      0    197   2119 ]
C  [  5519      0      0      0      0  10956  10956   5773 ]
G  [  4140      0     17      0    147      0    248   1692 ]
T  [  5436  10956      0      0  10956   1455    364   1371 ]
>MA1580.1	ZBTB32
A  [   882    356      5   3560      0   3556      0      0   2390   1559 ]
C  [   764      3      1      5   3560      3      3      4    109    213 ]
G  [    65   3057      3      0      1      4   3562      0    723    215 ]
T  [  1849    156   3563      0      0      8      6   3558    339   1574 ]
>MA1634.1	BATF
A  [ 13555  22575    483   1139  45946   2051   1130   4742  45316   8146  16139 ]
C  [  5742   8931    355    570    250  37333    306  40279    431   7566  12048 ]
G  [ 11492   8627    283  40617    341   5573    836    711    507   9681   5919 ]
T  [ 16219   6875  45887   4682    471   2051  44736   1276    754  21615  12902 ]
>MA1641.1	MYF5
A  [  2698   3507   7490     95  10965    100    223    129     42    578   1572   2554 ]
C  [  2700   2986   1368  10911     47    230  10657     68    161   1775   3146   3258 ]
G  [  3258   3145   1774    161     69  10658    230     47  10912   1368   2985   2701 ]
T  [  2554   1572    578     43    129    222    100  10966     95   7489   3507   2697 ]
>MA1990.1	Gli1
A  [  1021   1057   2124    113   3120    100     71   3653     38    559    153   3312    588   1091 ]
C  [  1170   1093    299    193    331   3744   3809     73   3827   3231   3566    188   1438    896 ]
G  [   943   1115   1104   3535    498     88     74     87     75    145    110    251   1534   1401 ]
T  [   869    738    476    162     54     71     49    190     63     68    174    252    443    615 ]
