# Supplementary material for: Transcriptional profiling of the M. complexus in naked neck chickens suggest a direct pleiotropic effect of GDF7 on feathering and reduced hatchability
Source: BMC Genomics. 2024 Nov 15;25:1092. doi: 10.1186/s12864-024-10965-0 (PMC11566174; doi:10.1186/s12864-024-10965-0)
Supplement: Supplementary file 5 — Supplementary Material 5. [file 12864_2024_10965_MOESM5_ESM.xlsx]

## Sheet: Sheet1
	Supplementary table S5. STRING clusters from the DEG's with 4 or more genes
	Figure 6	Gene Count	Protein Names
	A	5	CNTN2, ISL2, NRCAM, NTN1, SENA3F
	B	5	ASNS, CBSL, LOC420807, PSAT1, PSPH
	C	5	CA3A, CALB1, FKBP1B, PCP4, PVALB
	D	4	GRID1, KCNB2, LRRTM4, TNNI3K
	E	4	GABRP, KCND3, KCNH6, KCNIP1
	G	4	LOC419429, PPM1J, SIRPA, TPPNR1L
	H	4	CILP, FMOD, MKX, TNMD
	I	4	MGP, MYOC, OC3, PODN
	J	4	ALDH1L2, EPHX2, FMO3, SORD
	K	4	ADCY2, LOC770392, PDE6H, RMBP1
	L	4	CLMN, GRB14, LOC428505, LOC770839
	M	4	EPHA10, ERBB3, NGFR, PTPN13
