# Supplementary material for: Transcriptional profiling of the M. complexus in naked neck chickens suggest a direct pleiotropic effect of GDF7 on feathering and reduced hatchability
Source: BMC Genomics. 2024 Nov 15;25:1092. doi: 10.1186/s12864-024-10965-0 (PMC11566174; doi:10.1186/s12864-024-10965-0)
Supplement: Supplementary file 6 — Supplementary Material 6. [file 12864_2024_10965_MOESM6_ESM.csv]

Supplementary table S6. A list of DEGs that have RAREs within 10kb upstream of transcript start and 10kb downstream of transcript end
LSAMP 28
LOC107051325 25
CACNA1C 16
KLHL29 16
MDGA2 15
LOC112531762 14
GRID1 13
RELN 13
SORCS1 13
SLC35F1 12
CTNNA3 11
MTUS2 11
AGBL1 10
ARHGEF4 10
TOX 10
MCTP1 9
PRKG1 9
COL25A1 8
FSTL5 8
KCNB2 7
KCNC2 7
ADCY8 6
CDC42SE2 6
DCLK1 6
KCND2 6
KCNIP1 6
KCNK2 6
LOC107051845 6
LRRTM4 6
MBP 6
NCAM2 6
SMOX 6
SYT9 6
ENPP2 5
FGFRL1 5
KCNK9 5
MYH7 5
PAK5 5
PPARGC1A 5
PTPRZ1 5
SDK1 5
TBX1 5
ZBTB32 5
ARPP21 4
BMP5 4
CAPN5 4
COLQ 4
DNAJC6 4
ERBB3 4
GFRA4 4
GJD4 4
GRM3 4
KBTBD12 4
KIAA1024 4
LOC101749463 4
LOC101750929 4
LOC107052660 4
MTMR7 4
MYO7L2 4
NRCAM 4
PAPPA2 4
PTPN13 4
SLC25A25 4
TECRL 4
TOM1 4
WFDC1 4
ABCF2 3
ADAMTS13 3
ADCY2 3
ARHGAP28 3
ASIC1 3
ATP2A2 3
CDH19 3
CHL1 3
CLCN4 3
COCH 3
COL19A1 3
COL23A1 3
COL4A5 3
COL6A6 3
DOK5 3
GABRP 3
ITGA11 3
ITGB4 3
LOC107053682 3
LOC107055886 3
MKX 3
MMRN1 3
MYL3 3
MYLK3 3
TMEM108 3
TMEM132C 3
TPPNR1L 3
XDH 3
ACBD7 2
ACTL7A 2
ADAP1 2
ASB1 2
ASNS 2
ATP6V1G3 2
BCAS1 2
CA8 2
CCNJL 2
CD7 2
CHRDL1 2
CILP 2
CLMN 2
COL4A6 2
CUX2 2
DRP2 2
FA2H 2
FRMD5 2
GAS2L3 2
GDAP1L1 2
GDF7 2
GPR146 2
GPR37L1 2
IL11RA 2
IRS2 2
KCNH6 2
LAMC3 2
LNX1 2
LOC100858809 2
LOC419429 2
LOC768772 2
MYL10 2
MYLK4 2
NCF4 2
NDNF 2
NDP 2
NELL2 2
NF2L 2
NMS 2
NUP93 2
NYAP2 2
PAMR1 2
PDGFD 2
PITX2 2
PODN 2
PPP1R1C 2
PRKCB 2
PSTPIP2 2
RASGRF2 2
SDK2 2
SETD3 2
SH3YL1 2
SIPA1L2 2
SLC1A1 2
SLC43A2 2
SNCA 2
SOX10 2
TMCC3 2
TNFAIP8L3 2
VGLL1 2
WASF3L 2
ZNF385C 2
ALDH1L2 1
AMER3 1
AREG 1
ASB2 1
B3GAT1L 1
C1QTNF8 1
CDH17 1
CDH7 1
CHST9 1
CLDN25 1
COL2A1 1
COL4A3 1
COL4A4 1
COQ8A 1
CYFIP2 1
DEPDC7 1
FAM169B 1
FKBP1B 1
GAL3ST1 1
GALNT3 1
GJB1 1
GLDN 1
GRAMD1B 1
GRB14 1
HPD 1
HS1BP3 1
HSPB2 1
IRX5 1
ITGB6 1
ITGB8 1
KCND3 1
LACAAT2L 1
LOC101749271 1
LOC101749505 1
LOC101749729 1
LOC101749927 1
LOC107053606 1
LOC107053753 1
LOC107054725 1
LOC107054726 1
LOC107055009 1
LOC107055181 1
LOC107055873 1
LOC112531347 1
LOC420807 1
LOC428714 1
LOC769743 1
LOC770839 1
LRRC30 1
LRRC3B 1
LZTS1 1
MATN4 1
MSC 1
MYOC 1
NFASC 1
NINJ2 1
NSMF 1
PACSIN1 1
PCSK4 1
PHEX 1
PLCXD2 1
PLP1 1
PPM1J 1
PSPH 1
PTCH2 1
PTN 1
PVALB 1
RASSF3 1
RGS16 1
RLBP1 1
SGK494 1
SI 1
SIRPA 1
SLC12A5 1
SLC18A1 1
SPHKAP 1
SUCNR1 1
SYNDIG1L 1
TNNI1 1
TNNI3K 1
TNNT2 1
TTPA 1
UCHL1 1
ZDHHC2 1
